# Supplementary material for: Physicians’ Knowledge, Attitude, and Experience of Pharmacogenomic Testing in China
Source: J Pers Med. 2022 Dec 7;12(12):2021. doi: 10.3390/jpm12122021 (PMC9783535; doi:10.3390/jpm12122021)
Supplement: Supplementary file 1 [file jpm-12-02021-s001.zip]

Archive with 1 entries (1 files):
- jpm-1975867-supplementary.pdf
